# Supplementary material for: Evolution of Extra Virgin Olive Oil Quality under Different Storage Conditions
Source: Foods. 2021 Aug 21;10(8):1945. doi: 10.3390/foods10081945 (PMC8391879; doi:10.3390/foods10081945)
Supplement: Supplementary file 1 [file foods-10-01945-s001.zip]

Archive with 1 entries (1 files):
- foods-1313906-supplementary.pdf
